# Supplementary material for: Accurate Identification of Native Asian Honey Bee Populations in Jilong (Xizang, China) by Population Genomics and Deep Learning
Source: Insects. 2025 Jul 31;16(8):788. doi: 10.3390/insects16080788 (PMC12386197; doi:10.3390/insects16080788)
Supplement: Supplementary file 1 [file insects-16-00788-s001.zip]

Archive with 9 entries (9 files):
- Figure_S1.png
- Figure_S2.png
- File_S1_PCA.html
- File_S2_T-SNE.html
- File_S3_UMAP.html
- Table_S1.csv
- Table_S2_BP.xlsx
- Table_S3_CC.xlsx
- Table_S4_MF.xlsx
