# Supplementary material for: Accurate Identification of Native Asian Honey Bee Populations in Jilong (Xizang, China) by Population Genomics and Deep Learning
Source: Insects. 2025 Jul 31;16(8):788. doi: 10.3390/insects16080788 (PMC12386197; doi:10.3390/insects16080788)
Supplement: Supplementary file 1 [file insects-16-00788-s001.zip › Table_S1.csv]

Sample_ID	Country	State/Province	City/County	group	group_short	Subspecies	Latitude	Longitude	Altitude	Sources
CL100063132_L01_529	China	Anhui	Huangshan	Central	CT	Apis cerana cerana	30.0722	118.1499	592	Ji et al. 2020
CL100065708_L01_520	China	Fujian	Nanping	Central	CT	Apis cerana cerana	27.7551	118.045	350	Ji et al. 2020
CL100065708_L01_521	China	Fujian	Nanping	Central	CT	Apis cerana cerana	27.7551	118.045	350	Ji et al. 2020
CL100065709_L01_504	China	Fujian	Nanping	Central	CT	Apis cerana cerana	27.7551	118.045	350	Ji et al. 2020
CL100065709_L01_505	China	Fujian	Nanping	Central	CT	Apis cerana cerana	27.7551	118.045	350	Ji et al. 2020
CL100065709_L01_506	China	Fujian	Nanping	Central	CT	Apis cerana cerana	27.7551	118.045	350	Ji et al. 2020
CL100063036_L02_537	China	Gansu	Longnan	Central	CT	Apis cerana cerana	33.6043	106.2332	1269	Ji et al. 2020
CL100063036_L02_538	China	Gansu	Longnan	Central	CT	Apis cerana cerana	33.6043	106.2332	1269	Ji et al. 2020
CL100063036_L02_540	China	Gansu	Longnan	Central	CT	Apis cerana cerana	33.6043	106.2332	1269	Ji et al. 2020
CL100063036_L02_541	China	Gansu	Longnan	Central	CT	Apis cerana cerana	33.6043	106.2332	1269	Ji et al. 2020
CL100065708_L01_517	China	Gansu	Longnan	Central	CT	Apis cerana cerana	34.072	106.0105	1742	Ji et al. 2020
CL100065709_L01_546	China	Gansu	Longnan	Central	CT	Apis cerana cerana	34.072	106.0105	1742	Ji et al. 2020
CL100065709_L01_547	China	Gansu	Longnan	Central	CT	Apis cerana cerana	34.072	106.0105	1742	Ji et al. 2020
CL100065709_L01_548	China	Gansu	Longnan	Central	CT	Apis cerana cerana	34.072	106.0105	1742	Ji et al. 2020
CL100065709_L01_538	China	Gansu	Dingxi	Central	CT	Apis cerana cerana	34.3941	104.0639	2391	Ji et al. 2020
CL100063132_L01_531	China	Gansu	Tianshui	Central	CT	Apis cerana cerana	34.8451	106.3367	1776	Ji et al. 2020
CL100065709_L01_540	China	Gansu	Tianshui	Central	CT	Apis cerana cerana	34.44	106.01	1170	Ji et al. 2020
CL100065709_L01_539	China	Gansu	Taishui	Central	CT	Apis cerana cerana	34.7	105.51	1202	Ji et al. 2020
CL100063036_L01_501	China	Guangdong	Guangzhou	Central	CT	Apis cerana cerana	23.9516	113.9167	559	Ji et al. 2020
CL100063036_L01_502	China	Guangdong	Guangzhou	Central	CT	Apis cerana cerana	23.9516	113.9167	559	Ji et al. 2020
CL100063036_L01_503	China	Guangdong	Guangzhou	Central	CT	Apis cerana cerana	23.9516	113.9167	559	Ji et al. 2020
CL100063036_L01_504	China	Guangdong	Guangzhou	Central	CT	Apis cerana cerana	23.9516	113.9167	559	Ji et al. 2020
CL100063132_L01_511	China	Guangdong	Gaozhou	Central	CT	Apis cerana cerana	22.0811	111.0517	162	Ji et al. 2020
CL100063132_L01_509	China	Guangdong	Gaozhou	Central	CT	Apis cerana cerana	22.0794	111.0528	68	Ji et al. 2020
CL100063132_L01_510	China	Guangdong	Gaozhou	Central	CT	Apis cerana cerana	22.0794	111.0528	68	Ji et al. 2020
CL100063132_L01_527	China	Guangdong	Gaozhou	Central	CT	Apis cerana cerana	22.0794	111.0528	68	Ji et al. 2020
CL100033396_L01_24	China	Guangxi	Nanning	Central	CT	Apis cerana cerana	22.8221	108.1456	50	Ji et al. 2020
CL100033396_L01_23	China	Guangxi	Fangchenggang	Central	CT	Apis cerana cerana	22.0489	107.6308	310	Ji et al. 2020
CL100063036_L02_511	China	Guangxi	Fangchenggang	Central	CT	Apis cerana cerana	22.0489	107.6308	300	Ji et al. 2020
CL100065708_L02_509	China	Gua ngxi	Guiling	Central	CT	Apis cerana cerana	24.6858	110.4711	183	Ji et al. 2020
CL100065708_L02_508	China	Guangxi	Hezhou	Central	CT	Apis cerana cerana	24.0658	110.6942	158	Ji et al. 2020
CL100065709_L01_533	China	Guizhou	Bijie	Central	CT	Apis cerana cerana	26.8403	105.3928	1289	Ji et al. 2020
CL100065709_L02_541	China	Guizhou	Bijie	Central	CT	Apis cerana cerana	26.8403	105.3928	1289	Ji et al. 2020
CL100065709_L02_542	China	Guizhou	Bijie	Central	CT	Apis cerana cerana	26.8403	105.3928	1289	Ji et al. 2020
CL100063132_L01_532	China	Guizhou	Bijie	Central	CT	Apis cerana cerana	26.7444	105.4081	1380	Ji et al. 2020
CL100065709_L02_543	China	Guizhou	Bijie	Central	CT	Apis cerana cerana	26.7444	105.4081	1380	Ji et al. 2020
CL100065709_L02_544	China	Guizhou	Bijie	Central	CT	Apis cerana cerana	26.7444	105.4081	1380	Ji et al. 2020
CL100033396_L01_27	China	Guizhou	Bijie	Central	CT	Apis cerana cerana	26.875	105.3431	1534	Ji et al. 2020
CL100065708_L02_532	China	Guizhou	Bijie	Central	CT	Apis cerana cerana	26.875	105.3431	1534	Ji et al. 2020
CL100065709_L02_540	China	Guizhou	Bijie	Central	CT	Apis cerana cerana	26.875	105.3431	1534	Ji et al. 2020
CL100065708_L02_530	China	Hainan	Haiko	Hainan	HN	Apis cerana hainana	19.9331	110.2214	118	Ji et al. 2020
CL100063036_L02_514	China	Hainan	Haiko	Hainan	HN	Apis cerana hainana	20.001	110.2192	39	Ji et al. 2020
CL100063036_L02_515	China	Hainan	Haiko	Hainan	HN	Apis cerana hainana	20.001	110.2192	39	Ji et al. 2020
CL100065708_L02_529	China	Hainan	Haiko	Hainan	HN	Apis cerana hainana	20.001	110.2192	78	Ji et al. 2020
CL100065708_L02_512	China	Hainan	Baisha	Hainan	HN	Apis cerana hainana	19.2366	109.1784	157	Ji et al. 2020
CL100065708_L02_511	China	Hainan	Baisha	Hainan	HN	Apis cerana hainana	19.009	109.3209	452	Ji et al. 2020
CL100065708_L02_510	China	Hainan	Baisha	Hainan	HN	Apis cerana hainana	19.1765	109.4543	304	Ji et al. 2020
CL100063008_L02_17	China	Hainan	Sanya	Hainan	HN	Apis cerana hainana	18.2607	109.5221	130	Ji et al. 2020
CL100063008_L02_18	China	Hainan	Sanya	Hainan	HN	Apis cerana hainana	18.2607	109.5221	130	Ji et al. 2020
CL100063036_L02_506	China	Hainan	Sanya	Hainan	HN	Apis cerana hainana	18.4067	109.4039	207	Ji et al. 2020
CL100065708_L02_514	China	Hainan	Sanya	Hainan	HN	Apis cerana hainana	18.4067	109.4039	207	Ji et al. 2020
CL100065708_L01_518	China	Hainan	Wenchang	Hainan	HN	Apis cerana hainana	20.0546	110.5941	180	Ji et al. 2020
CL100065708_L01_519	China	Hainan	Wenchang	Hainan	HN	Apis cerana hainana	20.0546	110.5941	180	Ji et al. 2020
CL100065709_L01_501	China	Hainan	Wenchang	Hainan	HN	Apis cerana hainana	20.0546	110.5941	180	Ji et al. 2020
CL100065709_L01_502	China	Hainan	Wenchang	Hainan	HN	Apis cerana hainana	20.0546	110.5941	180	Ji et al. 2020
CL100065709_L01_503	China	Hainan	Wenchang	Hainan	HN	Apis cerana hainana	20.0546	110.5941	180	Ji et al. 2020
CL100033396_L01_28	China	Hainan	Wenchang	Hainan	HN	Apis cerana hainana	19.5433	110.7977	12	Ji et al. 2020
CL100063036_L02_513	China	Hainan	Wenchang	Hainan	HN	Apis cerana hainana	19.3084	110.086	99	Ji et al. 2020
CL100063036_L02_512	China	Hainan	Wenchang	Hainan	HN	Apis cerana hainana	19.3084	110.086	20	Ji et al. 2020
CL100063036_L02_516	China	Hainan	Wenchang	Hainan	HN	Apis cerana hainana	19.3084	110.086	17	Ji et al. 2020
CL100063036_L02_542	China	Hebei	Shijiazhuang	Central	CT	Apis cerana cerana	37.5233	114.0939	707	Ji et al. 2020
CL100063036_L02_543	China	Hebei	Shijiazhuang	Central	CT	Apis cerana cerana	37.5233	114.0939	707	Ji et al. 2020
CL100063036_L02_544	China	Hebei	Shijiazhuang	Central	CT	Apis cerana cerana	37.5233	114.0939	707	Ji et al. 2020
CL100063036_L02_545	China	Hebei	Shijiazhuang	Central	CT	Apis cerana cerana	37.5233	114.0939	707	Ji et al. 2020
CL100063036_L02_546	China	Hebei	Shijiazhuang	Central	CT	Apis cerana cerana	37.5233	114.0939	707	Ji et al. 2020
CL100065708_L02_526	China	Heilongjiang	Dongning	Northeast	NE	Apis cerana japonica	43.743	130.8718	422	Ji et al. 2020
CL100063132_L01_507	China	Henan	Dengfeng	Central	CT	Apis cerana cerana	34.4936	112.9792	45	Ji et al. 2020
CL100063132_L01_508	China	Henan	Dengfeng	Central	CT	Apis cerana cerana	34.4936	112.9792	45	Ji et al. 2020
CL100063132_L01_506	China	Henan	Xinxiang	Central	CT	Apis cerana cerana	35.2772	113.9364	35	Ji et al. 2020
CL100033396_L01_32	China	Henan	Xinxiang	Central	CT	Apis cerana cerana	35.58	113.6	593	Ji et al. 2020
CL100075149_L01_533	China	HongKong	Kowloon	Central	CT	Apis cerana cerana	22.3079	114.1749	13	Ji et al. 2020
CL100065708_L01_527	China	Hubei	Shennonjia	Central	CT	Apis cerana cerana	31.4597	110.1088	1690	Ji et al. 2020
CL100065709_L01_534	China	Hubei	Shennonjia	Central	CT	Apis cerana cerana	31.4545	110.1305	1610	Ji et al. 2020
CL100065709_L02_537	China	Hubei	Shennonjia	Central	CT	Apis cerana cerana	31.4545	110.1305	1610	Ji et al. 2020
CL100065709_L01_535	China	Hubei	Shennonjia	Central	CT	Apis cerana cerana	31.6723	110.4224	1639	Ji et al. 2020
CL100065709_L02_538	China	Hubei	Shennonjia	Central	CT	Apis cerana cerana	31.6723	110.4224	1639	Ji et al. 2020
CL100063036_L01_506	China	Jiangxi	Gaoan	Central	CT	Apis cerana cerana	28.3403	115.0187	53	Ji et al. 2020
CL100063036_L01_507	China	Jiangxi	Gaoan	Central	CT	Apis cerana cerana	28.3403	115.0187	53	Ji et al. 2020
CL100063036_L01_508	China	Jiangxi	Gaoan	Central	CT	Apis cerana cerana	28.3403	115.0187	53	Ji et al. 2020
CL100063036_L01_509	China	Jiangxi	Gaoan	Central	CT	Apis cerana cerana	28.3403	115.0187	53	Ji et al. 2020
CL100065708_L02_505	China	Jiangxi	Yichun	Central	CT	Apis cerana cerana	28.98	115.37	66	Ji et al. 2020
CL100063036_L01_510	China	Jiangxi	Nanchang	Central	CT	Apis cerana cerana	28.6895	115.8645	25	Ji et al. 2020
CL100063036_L01_511	China	Jiangxi	Nanchang	Central	CT	Apis cerana cerana	28.6895	115.8645	25	Ji et al. 2020
CL100065708_L01_522	China	Jiangxi	Nanchang	Central	CT	Apis cerana cerana	28.6895	115.8645	25	Ji et al. 2020
CL100065708_L01_523	China	Jiangxi	Nanchang	Central	CT	Apis cerana cerana	28.6895	115.8645	25	Ji et al. 2020
CL100065708_L02_507	China	Jiangxi	Shangrao	Central	CT	Apis cerana cerana	28.0917	118.1333	620	Ji et al. 2020
CL100065709_L02_539	China	Jiangxi	Shangrao	Central	CT	Apis cerana cerana	28.0917	118.1333	620	Ji et al. 2020
CL100065708_L02_506	China	Jiangxi	Jiujiang	Central	CT	Apis cerana cerana	29.5411	115.9269	237	Ji et al. 2020
CL100065708_L01_531	China	Jilin	Yanbian	Northeast	NE	Apis cerana japonica	42.6383	128.1156	537	Ji et al. 2020
CL100065708_L01_533	China	Jilin	Baishan	Northeast	NE	Apis cerana japonica	43.1427	126.4269	608	Ji et al. 2020
CL100065708_L01_534	China	Jilin	Jilin	Northeast	NE	Apis cerana japonica	43.0002	126.6316	357	Ji et al. 2020
CL100065708_L01_536	China	Jilin	Jilin	Northeast	NE	Apis cerana japonica	43.0002	126.6316	357	Ji et al. 2020
CL100033396_L01_25	China	Jilin	Baishan	Northeast	NE	Apis cerana japonica	41.9538	126.5515	557	Ji et al. 2020
CL100065708_L02_502	China	Jilin	Dunhua	Northeast	NE	Apis cerana japonica	43.8628	128.3417	436	Ji et al. 2020
CL100065709_L02_545	China	Jilin	Dunhua	Northeast	NE	Apis cerana japonica	43.8628	128.3417	436	Ji et al. 2020
CL100033396_L01_21	China	Jilin	Jilin	Northeast	NE	Apis cerana japonica	42.1441	125.6046	392	Ji et al. 2020
CL100065708_L01_532	China	Jilin	Yanbian	Northeast	NE	Apis cerana japonica	43.5073	129.6932	289	Ji et al. 2020
CL100065708_L01_535	China	Jilin	Yanbian	Northeast	NE	Apis cerana japonica	43.325	129.7616	310	Ji et al. 2020
INDAC-C1A	India	Jammu&Kashmir	Anantnag	Kash_Paki	K&P	Apis cerana kashmirensis	33.6502	75.235	1758	Qiu et al. 2023
INDAC-C5A	India	Jammu&Kashmir	Srinagar	Kash_Paki	K&P	Apis cerana kashmirensis	34.0836	74.797	1587	Qiu et al. 2023
INDAC-C6A	India	Jammu&Kashmir	Srinagar	Kash_Paki	K&P	Apis cerana kashmirensis	34.0836	74.797	1587	Qiu et al. 2023
INDAC-C7A	India	Jammu&Kashmir	Srinagar	Kash_Paki	K&P	Apis cerana kashmirensis	34.0836	74.797	1587	Qiu et al. 2023
INDAC-C8A	India	Jammu&Kashmir	Srinagar	Kash_Paki	K&P	Apis cerana kashmirensis	34.0836	74.797	1587	Qiu et al. 2023
INDAC-C9A	India	Jammu&Kashmir	Srinagar	Kash_Paki	K&P	Apis cerana kashmirensis	34.0836	74.797	1587	Qiu et al. 2023
INDAC-C10A	India	Jammu&Kashmir	Kupwara	Kash_Paki	K&P	Apis cerana kashmirensis	34.498	74.419	1712	Qiu et al. 2023
INDAC-C11A	India	Jammu&Kashmir	Kupwara	Kash_Paki	K&P	Apis cerana kashmirensis	34.498	74.419	1712	Qiu et al. 2023
INDAC-C12A	India	Jammu&Kashmir	Kupwara	Kash_Paki	K&P	Apis cerana kashmirensis	34.498	74.419	1712	Qiu et al. 2023
INDAC-C3A	India	Jammu&Kashmir	Anantnag	Kash_Paki	K&P	Apis cerana kashmirensis	33.62	75.371	2128	Qiu et al. 2023
INDAC-C4A	India	Jammu&Kashmir	Anantnag	Kash_Paki	K&P	Apis cerana kashmirensis	34.484	74.072	1960	Qiu et al. 2023
INDAC-C14A	India	Jammu&Kashmir	Rajouri	Kash_Paki	K&P	Apis cerana kashmirensis	33.518	74.453	2735	Qiu et al. 2023
INDAC-C13A	India	Jammu&Kashmir	Kupwara	Kash_Paki	K&P	Apis cerana kashmirensis	34.4981	74.419	1712	Qiu et al. 2023
CL100033396_L01_20	North Korea	South Pyongan	Yangdok	Northeast	NE	Apis cerana japonica	39.2188525	126.648874	275	Ji et al. 2020
CL100033396_L01_18	South Korea	Gyeongsangbuk-do	Mungyeong	Northeast	NE	Apis cerana japonica	36.6738061	128.220289	188	Ji et al. 2020
CL100065708_L02_524	South Korea	Jeollabuk-do	Jeonju	Northeast	NE	Apis cerana japonica	35.8216666	127.14888	44	Ji et al. 2020
CL100065708_L02_525	South Korea	Jeollabuk-do	Jeonju	Northeast	NE	Apis cerana japonica	35.8216666	127.14888	44	Ji et al. 2020
CL100033396_L01_19	South Korea	Seoul	Seoul	Northeast	NE	Apis cerana japonica	37.55	126.967	56	Ji et al. 2020
CL100065708_L02_522	South Korea	Chungcheongnam-do	Hongseong	Northeast	NE	Apis cerana japonica	36.5486906	126.5824988	31	Ji et al. 2020
CL100065709_L01_514	China	Liaoning	Huludao	LN_mixture	LN_mix		40.5754	120.745	330	Ji et al. 2020
CL100065709_L01_515	China	Liaoning	Huludao	LN_mixture	LN_mix		40.5754	120.745	330	Ji et al. 2020
CL100063008_L02_23	Malaysia	Selangor	Petaling	Malaysia	ML	Apis cerana	3.109	101.6262		Ji et al. 2020
CL100063008_L02_3	Malaysia	Selangor	Petaling	Malaysia	ML	Apis cerana	3.1090424	101.6261912		Ji et al. 2020
CL100063132_L01_536	Malaysia	Negeri Sembilan	Jelebu	Malaysia	ML	Apis cerana	2.9361254	102.1865788	missing	Qiu et al. 2023
CL100075149_L01_529	Malaysia	Kuala	Lumpur	Malaysia	ML	Apis cerana	3.14	101.68	3.1448	Ji et al. 2020
CL100075149_L01_531	Malaysia	Johor	Hutan	Malaysia	ML	Apis cerana	1.4824	103.7471	40	Ji et al. 2020
CL100075149_L01_532	Malaysia	Johor	Hutan	Malaysia	ML	Apis cerana	1.4824	103.7471	40	Ji et al. 2020
CL100075149_L01_527	Malaysia	Selangor	Petaling	Malaysia	ML	Apis cerana	3.109	101.6262		Ji et al. 2020
B13751	Malaysia	Sabah		Malaysia	ML	Apis cerana	5.98493	116.08474	18	Qiu et al. 2023
B13753	Malaysia	Sabah		Malaysia	ML	Apis cerana	5.98493	116.08474	18	Qiu et al. 2023
B5459	Malaysia	Sabah		Malaysia	ML	Apis cerana	5.443056	116.451111	1131	Qiu et al. 2023
B5465	Malaysia	Sabah		Malaysia	ML	Apis cerana	5.443056	116.451111	1131	Qiu et al. 2023
B5466	Malaysia	Sabah		Malaysia	ML	Apis cerana	5.443056	116.451111	1131	Qiu et al. 2023
B14884	Malaysia	Sabah		Malaysia	ML	Apis cerana	5.98493	116.08474	18	Qiu et al. 2023
B14925	Malaysia	Sabah		Malaysia	ML	Apis cerana	5.443056	116.451111	1131	Qiu et al. 2023
B14927	Malaysia	Sabah		Malaysia	ML	Apis cerana	5.443056	116.451111	1131	Qiu et al. 2023
B14929	Malaysia	Sabah		Malaysia	ML	Apis cerana	5.443056	116.451111	1131	Qiu et al. 2023
B14931	Malaysia	Sabah		Malaysia	ML	Apis cerana	5.443056	116.451111	1131	Qiu et al. 2023
CL100065709_L01_537	China	Ningxia	Guyuan	Central	CT	Apis cerana cerana	35.4122	106.3564	1819	Ji et al. 2020
CL100063132_L01_503	China	Ningxia	Guyuan	Central	CT	Apis cerana cerana	35.6725	106.3247	1816	Ji et al. 2020
CL100065709_L01_536	China	Ningxia	Guyuan	Central	CT	Apis cerana cerana	35.5071	106.1302	2166	Ji et al. 2020
CL100063008_L02_24	Pakistan	Khyber	Swabi	Kash_Paki	K&P	Apis cerana kashmirensis	34.112	72.3733	375	Qiu et al. 2023
CL100063008_L02_29	Pakistan	Khyber	Swabi	Kash_Paki	K&P	Apis cerana kashmirensis	34.112	72.3733	375	Qiu et al. 2023
B1978	China	Qinghai	Guide	Qinghai	QH	Apis cerana guidensis	36.0472	101.4391	2229	Ji et al. 2020
B2037	China	Qinghai	Guide	Qinghai	QH	Apis cerana guidensis	36.0472	101.4391	2229	Ji et al. 2020
CL100063036_L02_505	China	Qinghai	Xunhua	Qinghai	QH	Apis cerana guidensis	35.7664	102.5587	2080	Ji et al. 2020
CL100065708_L02_504	China	Qinghai	Xunhua	Qinghai	QH	Apis cerana guidensis	35.7664	102.5587	2080	Ji et al. 2020
CL100065709_L01_541	China	Qinghai	Xunhua	Qinghai	QH	Apis cerana guidensis	35.7664	102.5587	2080	Ji et al. 2020
B14571	China	Hainan	Yongxing	Hainan	HN	Apis cerana hainana	16.8298	112.3401	5	Ji et al. 2020
B14556	China	Hainan	Yongxing	Hainan	HN	Apis cerana hainana	16.8298	112.3401	5	Ji et al. 2020
CL100065708_L02_527	China	Shaanxi	Xianyang	Central	CT	Apis cerana cerana	35.0391	108.0837	833	Ji et al. 2020
CL100065708_L02_528	China	Shaanxi	Xianyang	Central	CT	Apis cerana cerana	35.0391	108.0837	833	Ji et al. 2020
CL100065709_L01_507	China	Shaanxi	Baoji	Central	CT	Apis cerana cerana	34.5889	107.7114	1500	Ji et al. 2020
CL100065709_L01_508	China	Shaanxi	Baoji	Central	CT	Apis cerana cerana	34.5889	107.7114	1500	Ji et al. 2020
CL100065709_L01_509	China	Shaanxi	Baoji	Central	CT	Apis cerana cerana	34.5889	107.7114	1500	Ji et al. 2020
CL100065709_L01_510	China	Shaanxi	Baoji	Central	CT	Apis cerana cerana	34.5889	107.7114	1500	Ji et al. 2020
CL100065709_L02_520	China	Shaanxi	Baoji	Central	CT	Apis cerana cerana	34.5889	107.7114	1500	Ji et al. 2020
CL100065709_L02_521	China	Shaanxi	Baoji	Central	CT	Apis cerana cerana	34.5889	107.7114	1500	Ji et al. 2020
CL100063036_L02_507	China	Shaanxi	Yanan	Central	CT	Apis cerana cerana	36.9217	109.9351	920	Ji et al. 2020
CL100063036_L02_508	China	Shaanxi	Yanan	Central	CT	Apis cerana cerana	36.9217	109.9351	920	Ji et al. 2020
CL100063036_L02_509	China	Shaanxi	Yanan	Central	CT	Apis cerana cerana	36.9217	109.9351	920	Ji et al. 2020
CL100063036_L02_510	China	Shaanxi	Yanan	Central	CT	Apis cerana cerana	36.9217	109.9351	920	Ji et al. 2020
CL100033396_L01_29	China	Shaanxi	Yanan	Central	CT	Apis cerana cerana	35.5328	109.9372	1600	Ji et al. 2020
CL100065709_L02_546	China	Shandong	Linyi	Central	CT	Apis cerana cerana	35.7438	117.9433	260	Ji et al. 2020
CL100033396_L01_30	China	Shandong	Linyi	Central	CT	Apis cerana cerana	35.6475	117.9169	353	Ji et al. 2020
CL100065709_L02_547	China	Shandong	Linyi	Central	CT	Apis cerana cerana	35.6475	117.9169	353	Ji et al. 2020
CL100065709_L02_548	China	Shandong	Linyi	Central	CT	Apis cerana cerana	35.6475	117.9169	353	Ji et al. 2020
CL100065709_L02_501	China	Shandong	Zibo	Central	CT	Apis cerana cerana	35.7025	117.9344	516	Ji et al. 2020
CL100065709_L02_502	China	Shandong	Zibo	Central	CT	Apis cerana cerana	35.7025	117.9344	516	Ji et al. 2020
CL100063036_L02_501	China	Shanxi	Jincheng	Central	CT	Apis cerana cerana	35.5121	112.1834	938	Ji et al. 2020
CL100063036_L02_547	China	Shanxi	Jincheng	Central	CT	Apis cerana cerana	35.5121	112.1834	938	Ji et al. 2020
CL100063036_L02_548	China	Shanxi	Jincheng	Central	CT	Apis cerana cerana	35.5121	112.1834	938	Ji et al. 2020
CL100065708_L01_538	China	Sichuan	Maerkang, Aba	Aba	AB	Apis cerana abansis	31.8872	102.2479	2630	Ji et al. 2020
CL100065708_L01_542	China	Sichuan	Maerkang, Aba	Aba	AB	Apis cerana abansis	31.8872	102.2479	2630	Ji et al. 2020
CL100065708_L01_543	China	Sichuan	Maerkang, Aba	Aba	AB	Apis cerana abansis	31.8872	102.2479	2630	Ji et al. 2020
CL100065708_L01_537	China	Sichuan	Maerkang, Aba	Aba	AB	Apis cerana abansis	31.894	102.1256	2600	Ji et al. 2020
CL100065708_L01_544	China	Sichuan	Maerkang, Aba	Aba	AB	Apis cerana abansis	31.9173	102.2481	2750	Ji et al. 2020
CL100065708_L01_540	China	Sichuan	Maerkang, Aba	Aba	AB	Apis cerana abansis	31.9173	102.2481	2750	Ji et al. 2020
CL100065708_L01_545	China	Sichuan	Maerkang, Aba	Aba	AB	Apis cerana abansis	31.9173	102.2481	2750	Ji et al. 2020
CL100065708_L01_546	China	Sichuan	Maerkang, Aba	Aba	AB	Apis cerana abansis	31.9173	102.2481	2750	Ji et al. 2020
CL100065708_L01_547	China	Sichuan	Maerkang, Aba	Aba	AB	Apis cerana abansis	31.8676	102.2851	2670	Ji et al. 2020
CL100065708_L01_541	China	Sichuan	Maerkang, Aba	Aba	AB	Apis cerana abansis	31.8676	102.2851	2670	Ji et al. 2020
CL100033396_L01_35	China	Sichuan	Jinchuan, Aba	Aba	AB	Apis cerana abansis	31.5169	101.8528	3020	Ji et al. 2020
CL100033396_L01_41	China	Sichuan	Jinchuan, Aba	Aba	AB	Apis cerana abansis	31.5169	101.8528	3020	Ji et al. 2020
CL100065709_L01_516	China	Sichuan	Jinchuan, Aba	Aba	AB	Apis cerana abansis	31.5169	101.8528	3020	Ji et al. 2020
CL100065709_L02_517	China	Sichuan	Jinchuan, Aba	Aba	AB	Apis cerana abansis	31.5169	101.8528	3020	Ji et al. 2020
CL100065709_L02_518	China	Sichuan	Jinchuan, Aba	Aba	AB	Apis cerana abansis	31.5169	101.8528	3020	Ji et al. 2020
CL100065709_L02_519	China	Sichuan	Jinchuan, Aba	Aba	AB	Apis cerana abansis	31.5169	101.8528	3020	Ji et al. 2020
CL100033396_L01_42	China	Sichuan	Maerkang, Aba	Aba	AB	Apis cerana abansis	31.8922	102.1271	2621	Ji et al. 2020
CL100065708_L02_531	China	Sichuan	Heishui	Central	CT	Apis cerana cerana	32.1025	102.8042	2692	Ji et al. 2020
CL100063008_L02_30	China	Sichuan	Maerkang, Aba	Aba	AB	Apis cerana abansis	31.894	102.1256	2600	Ji et al. 2020
CL100063008_L02_5	China	Sichuan	Maerkang, Aba	Aba	AB	Apis cerana abansis	31.894	102.1256	2600	Ji et al. 2020
CL100063008_L02_6	China	Sichuan	Maerkang, Aba	Aba	AB	Apis cerana abansis	31.894	102.1256	2600	Ji et al. 2020
CL100063008_L02_7	China	Sichuan	Maerkang, Aba	Aba	AB	Apis cerana abansis	31.894	102.1256	2600	Ji et al. 2020
CL100063008_L02_8	China	Sichuan	Maerkang, Aba	Aba	AB	Apis cerana abansis	31.894	102.1256	2600	Ji et al. 2020
B5740	China	Sichuan	Pingwu	Central	CT	Apis cerana cerana	32.9104	104.1578	2542	Ji et al. 2020
B5766	China	Sichuan	Pingwu	Central	CT	Apis cerana cerana	32.9104	104.1578	2542	Ji et al. 2020
B5698	China	Sichuan	Pingwu	Central	CT	Apis cerana cerana	32.9104	104.1577	2542	Ji et al. 2020
B5710	China	Sichuan	Pingwu	Central	CT	Apis cerana cerana	32.9104	104.1577	2542	Ji et al. 2020
B5730	China	Sichuan	Pingwu	Central	CT	Apis cerana cerana	32.9104	104.1577	2542	Ji et al. 2020
B14755	China	Taiwan	Jilong	Taiwan	TW	Apis cerana taiwanensis	25.0983	121.6662	77	Ji et al. 2020
B14772	China	Taiwan	Jilong	Taiwan	TW	Apis cerana taiwanensis	25.0983	121.6662	77	Ji et al. 2020
B14777	China	Taiwan	Jilong	Taiwan	TW	Apis cerana taiwanensis	25.0983	121.6662	77	Ji et al. 2020
CL100065709_L02_522	China	Taiwan	Yilan	Taiwan	TW	Apis cerana taiwanensis	24.59	121.67	300	Ji et al. 2020
CL100065709_L02_523	China	Taiwan	Yilan	Taiwan	TW	Apis cerana taiwanensis	24.59	121.67	300	Ji et al. 2020
CL100065709_L02_524	China	Taiwan	Yilan	Taiwan	TW	Apis cerana taiwanensis	24.59	121.67	300	Ji et al. 2020
CL100065709_L02_525	China	Taiwan	Yilan	Taiwan	TW	Apis cerana taiwanensis	24.59	121.67	300	Ji et al. 2020
CL100033396_L01_39	China	Xizang	Bomi	Bomi	BM	Apis cerana skorikovi	30.02333333	95.28583333	2382	Qiu et al. 2023
CL100065709_L02_527	China	Xizang	Bomi	Bomi	BM	Apis cerana skorikovi	29.9071	95.4658	2300	Ji et al. 2020
CL100065709_L02_528	China	Xizang	Bomi	Bomi	BM	Apis cerana skorikovi	29.9071	95.4658	2300	Ji et al. 2020
CL100065709_L02_529	China	Xizang	Bomi	Bomi	BM	Apis cerana skorikovi	29.9071	95.4658	2300	Ji et al. 2020
CL100033396_L01_26	China	Xizang	Bomi	Bomi	BM	Apis cerana skorikovi	30.0233	95.2858	2382	Ji et al. 2020
CL100065709_L01_543	China	Xizang	Bomi	Bomi	BM	Apis cerana skorikovi	30.0233	95.2858	2382	Ji et al. 2020
CL100065709_L01_544	China	Xizang	Bomi	Bomi	BM	Apis cerana skorikovi	30.0233	95.2858	2382	Ji et al. 2020
CL100065709_L01_545	China	Xizang	Bomi	Bomi	BM	Apis cerana skorikovi	30.0233	95.2858	2382	Ji et al. 2020
CL100065709_L02_532	China	Xizang	Bomi	Bomi	BM	Apis cerana skorikovi	30.0233	95.2858	2382	Ji et al. 2020
CL100065709_L02_534	China	Xizang	Bomi	Bomi	BM	Apis cerana skorikovi	30.0233	95.2858	2382	Ji et al. 2020
CL100065709_L02_536	China	Xizang	Bomi	Bomi	BM	Apis cerana skorikovi	30.0233	95.2858	2382	Ji et al. 2020
CL100063036_L01_532	China	Xizang	Bomi	Bomi	BM	Apis cerana skorikovi	30.0199	95.287	2382	Ji et al. 2020
CL100063036_L02_533	China	Xizang	Bomi	Bomi	BM	Apis cerana skorikovi	30.0199	95.287	2382	Ji et al. 2020
CL100063036_L02_535	China	Xizang	Bomi	Bomi	BM	Apis cerana skorikovi	30.0199	95.287	2382	Ji et al. 2020
CL100063036_L02_536	China	Xizang	Bomi	Bomi	BM	Apis cerana skorikovi	30.0199	95.287	2382	Ji et al. 2020
B13847	China	Xizang	Jilong	Jilong	JL	Unknown	28.4363	85.2464	2963	Ji et al. 2020
B13865	China	Xizang	Jilong	Jilong	JL	Unknown	28.2794	85.3798	2712	Ji et al. 2020
B13866	China	Xizang	Jilong	Jilong	JL	Unknown	28.2794	85.3798	2713	Ji et al. 2020
B13851	China	Xizang	Yadong	Central	CT	Apis cerana cerana	27.4406	88.9234	2902	Ji et al. 2020
B13852	China	Xizang	Yadong	Central	CT	Apis cerana cerana	27.4406	88.9234	2902	Ji et al. 2020
CL100033396_L01_36	China	Yunnan	Xishaungbanna	Central	CT	Apis cerana cerana	22.0091	100.7291	800	Ji et al. 2020
CL100065709_L02_530	China	Yunnan	Xishaungbanna	Central	CT	Apis cerana cerana	22.0091	100.7291	800	Ji et al. 2020
CL100065709_L02_531	China	Yunnan	Xishaungbanna	Central	CT	Apis cerana cerana	22.0091	100.7291	800	Ji et al. 2020
B8548	Chian	Yunnan	Nvjiang	Central	CT	Apis cerana cerana	27.7861	98.52809	2942	Qiu et al. 2023
B8560	Chian	Yunnan	Nvjiang	Central	CT	Apis cerana cerana	27.78041	98.47991	3216	Qiu et al. 2023
B8610	Chian	Yunnan	Nvjiang	Central	CT	Apis cerana cerana	27.50736	98.28076	2861	Qiu et al. 2023
CL100065708_L01_530	China	Yunnan	Lijiang	Central	CT	Apis cerana cerana	27.0919	100.0629	1909	Ji et al. 2020
CL100063036_L01_516	China	Yunnan	Lushui	Central	CT	Apis cerana cerana	26.0288	98.7164	1060	Ji et al. 2020
CL100063036_L01_517	China	Yunnan	Lushui	Central	CT	Apis cerana cerana	26.0288	98.7164	1060	Ji et al. 2020
CL100063036_L01_518	China	Yunnan	Lushui	Central	CT	Apis cerana cerana	26.0288	98.7164	1060	Ji et al. 2020
CL100065708_L01_526	China	Yunnan	Lushui	Central	CT	Apis cerana cerana	26.0288	98.7164	1060	Ji et al. 2020
CL100065708_L02_501	China	Yunnan	Lushui	Central	CT	Apis cerana cerana	25.8276	98.8537	1060	Ji et al. 2020
CL100063132_L01_518	China	Yunnan	Honhe	Central	CT	Apis cerana cerana	23.5203	103.3979	1289	Ji et al. 2020
CL100063132_L01_520	China	Yunnan	Honhe	Central	CT	Apis cerana cerana	23.5203	103.3979	1288	Ji et al. 2020
CL100065708_L02_521	China	Yunnan	Honhe	Central	CT	Apis cerana cerana	23.5203	103.3979	1288	Ji et al. 2020
CL100063036_L01_519	China	Yunnan	Puer	Central	CT	Apis cerana cerana	24.768	100.6895	2100	Ji et al. 2020
CL100063036_L01_520	China	Yunnan	Puer	Central	CT	Apis cerana cerana	24.768	100.6895	2100	Ji et al. 2020
CL100063036_L01_523	China	Yunnan	Puer	Central	CT	Apis cerana cerana	24.768	100.6895	2100	Ji et al. 2020
CL100065708_L02_516	China	Yunnan	Weixi, Diqing	Central	CT	Apis cerana cerana	27.5642	99.4364	2222	Ji et al. 2020
CL100065708_L02_517	China	Yunnan	Weixi, Diqing	Central	CT	Apis cerana cerana	27.1274	99.3302	2823	Ji et al. 2020
CL100063036_L01_524	China	Yunnan	Dali	Central	CT	Apis cerana cerana	24.8566	100.378	2525	Ji et al. 2020
CL100063036_L01_525	China	Yunnan	Dali	Central	CT	Apis cerana cerana	24.8566	100.378	2525	Ji et al. 2020
CL100063036_L01_526	China	Yunnan	Dali	Central	CT	Apis cerana cerana	24.8566	100.378	2525	Ji et al. 2020
CL100063036_L01_527	China	Yunnan	Dali	Central	CT	Apis cerana cerana	24.8566	100.378	2525	Ji et al. 2020
CL100033396_L01_38	China	Yunnan	Baoshan	Central	CT	Apis cerana cerana	25.0467	98.5126	1700	Ji et al. 2020
CL100063036_L01_513	China	Yunnan	Baoshan	Central	CT	Apis cerana cerana	25.0467	98.5126	1700	Ji et al. 2020
CL100063036_L01_514	China	Yunnan	Baoshan	Central	CT	Apis cerana cerana	25.0467	98.5126	1700	Ji et al. 2020
CL100063036_L01_515	China	Yunnan	Baoshan	Central	CT	Apis cerana cerana	25.0467	98.5126	1700	Ji et al. 2020
CL100065708_L02_515	China	Yunnan	Chuxiong	Central	CT	Apis cerana cerana	25.6894	101.5164	2146	Ji et al. 2020
CL100063132_L01_515	China	Yunnan	Xishaungbanna	Central	CT	Apis cerana cerana	21.9978	100.623	1070	Ji et al. 2020
CL100063132_L01_516	China	Yunnan	Xishaungbanna	Central	CT	Apis cerana cerana	21.9978	100.623	1070	Ji et al. 2020
CL100063132_L01_517	China	Yunnan	Xishaungbanna	Central	CT	Apis cerana cerana	21.9978	100.623	1070	Ji et al. 2020
CL100065708_L02_520	China	Yunnan	Xishaungbanna	Central	CT	Apis cerana cerana	21.9989	100.6019	1059	Ji et al. 2020
CL100065708_L02_519	China	Yunnan	Xishaungbanna	Central	CT	Apis cerana cerana	22.0119	101.4667	1275	Ji et al. 2020
CL100063132_L01_513	China	Yunnan	Xishaungbanna	Central	CT	Apis cerana cerana	21.9717	101.4778	1293	Ji et al. 2020
CL100065708_L02_518	China	Yunnan	Xishaungbanna	Central	CT	Apis cerana cerana	21.9717	101.4778	1293	Ji et al. 2020
B8668	Chian	Yunnan	Nvjiang	Central	CT	Apis cerana cerana	27.70503	98.72739	1686	Qiu et al. 2023
B8620	Chian	Yunnan	Nvjiang	Central	CT	Apis cerana cerana	27.41404	98.1885	1573	Qiu et al. 2023
B8646	Chian	Yunnan	Nvjiang	Central	CT	Apis cerana cerana	27.41194	98.16933	1225	Qiu et al. 2023
B8648	Chian	Yunnan	Nvjiang	Central	CT	Apis cerana cerana	27.41194	98.16933	1225	Qiu et al. 2023
B8724	Chian	Yunnan	Nvjiang	Central	CT	Apis cerana cerana	27.89794	98.6691	1550	Qiu et al. 2023
CL100063132_L01_521	China	Zhejiang	Jinhua	Central	CT	Apis cerana cerana	29.0476	119.5535	86	Ji et al. 2020
CL100063132_L01_522	China	Zhejiang	Jinhua	Central	CT	Apis cerana cerana	29.0476	119.5535	86	Ji et al. 2020
CL100065708_L02_503	China	Zhejiang	Jinhua	Central	CT	Apis cerana cerana	29.0476	119.5535	86	Ji et al. 2020
CL100063132_L01_523	China	Zhejiang	Jinhua	Central	CT	Apis cerana cerana	29.0421	119.8825	165	Ji et al. 2020
CL100063132_L01_524	China	Zhejiang	Jinhua	Central	CT	Apis cerana cerana	29.0421	119.8825	165	Ji et al. 2020
CL100063132_L01_525	China	Zhejiang	Jinhua	Central	CT	Apis cerana cerana	29.0811	119.6464	53	Ji et al. 2020
CL100063132_L01_526	China	Zhejiang	Jinhua	Central	CT	Apis cerana cerana	29.0811	119.6464	53	Ji et al. 2020
JL1	China	Xizang	Jilong	Jilong	JL	Unknown	28.3883792	85.33874679	2854	This study
SL1	China	Xizang	Jilong	Jilong	JL	Unknown	28.36932361	85.4481444	2928	This study
CS1	China	Xizang	Jilong	Jilong	JL	Unknown	28.37132367	85.36368756	2611	This study
CS2	China	Xizang	Jilong	Jilong	JL	Unknown	28.37132367	85.36368756	2611	This study
LJ1	China	Xizang	Jilong	Jilong	JL	Unknown	28.32348173	85.34481224	2077	This study
NP1	China	Xizang	Jilong	Jilong	JL	Unknown	28.27667782	85.38030055	1779	This study
NP2	China	Xizang	Jilong	Jilong	JL	Unknown	28.27667782	85.38030055	1779	This study
NX1	China	Xizang	Jilong	Jilong	JL	Unknown	28.40711605	85.35542733	3300	This study
NX2	China	Xizang	Jilong	Jilong	JL	Unknown	28.40711605	85.35542733	3300	This study
MG1	China	Xizang	Jilong	Jilong	JL	Unknown	28.4369807	85.24680327	3068	This study
MG2	China	Xizang	Jilong	Jilong	JL	Unknown	28.4369807	85.24680327	3068	This study
PD1	China	Xizang	Jilong	Jilong	JL	Unknown	28.33795407	85.3559932	2298	This study
PD2	China	Xizang	Jilong	Jilong	JL	Unknown	28.33795407	85.3559932	2298	This study
RM1	China	Xizang	Jilong	Jilong	JL	Unknown	28.4529512	85.22202485	3149	This study
FX2	China	Xizang	Jilong	Jilong	JL	Unknown	28.4149	85.2844	2895	This study
JF1	China	Xizang	Jilong	Jilong	JL	Unknown	28.37096532	85.33485246	2672	This study
JF2	China	Xizang	Jilong	Jilong	JL	Unknown	28.37096532	85.33485246	2672	This study
JLC2	China	Xizang	Jilong	Jilong	JL	Unknown	28.3883792	85.33874679	2854	This study
XJ1	China	Xizang	Jilong	Jilong	JL	Unknown	28.39115322	85.35456174	2767	This study
JLC3	China	Xizang	Jilong	Jilong	JL	Unknown	28.3883792	85.33874679	2854	This study
LJ3	China	Xizang	Jilong	Jilong	JL	Unknown	28.32348173	85.34481224	2077	This study
LJ4	China	Xizang	Jilong	Jilong	JL	Unknown	28.32348173	85.34481224	2077	This study
SL4	China	Xizang	Jilong	Jilong	JL	Unknown	28.36932361	85.4481444	2928	This study
