# Supplementary material for: Accurate Identification of Native Asian Honey Bee Populations in Jilong (Xizang, China) by Population Genomics and Deep Learning
Source: Insects. 2025 Jul 31;16(8):788. doi: 10.3390/insects16080788 (PMC12386197; doi:10.3390/insects16080788)
Supplement: Supplementary file 1 [file insects-16-00788-s001.zip › Table_S2_BP.xlsx]

## Sheet: Sheet1
Category	Term	Count	%	PValue	Genes	List Total	Pop Hits	Pop Total	Fold Enrichment	Bonferroni	Benjamini	FDR
GOTERM_BP_DIRECT	GO:0006508~proteolysis	13	4.905660377358491	2.1095610580915276E-5	LOC108001562, LOC108000461, LOC107998188, LOC107994275, LOC107995620, LOC107995697, LOC108002664, LOC108000498, LOC107999804, LOC107995118, LOC107995414, LOC107992447, LOC107994727	104	181	6622	4.573204419889503	0.0023809900756128766	0.002383803995643426	0.0023416127744815955
GOTERM_BP_DIRECT	GO:0050911~detection of chemical stimulus involved in sensory perception of smell	10	3.7735849056603774	5.307165746285961E-4	LOC107996973, LOC107996632, LOC107992651, LOC107992664, LOC107992675, LOC107992676, LOC133666003, LOC133667143, LOC107992669, LOC107996649	104	151	6622	4.216760061130922	0.05822312202476476	0.027776317115773694	0.02728470088363611
GOTERM_BP_DIRECT	GO:0007608~sensory perception of smell	10	3.7735849056603774	7.374243482063814E-4	LOC107996973, LOC107996632, LOC107992651, LOC107992664, LOC107992675, LOC107992676, LOC133666003, LOC133667143, LOC107992669, LOC107996649	104	158	6622	4.029941577409932	0.07997983514546325	0.027776317115773694	0.02728470088363611
GOTERM_BP_DIRECT	GO:1904158~axonemal central apparatus assembly	3	1.1320754716981132	0.003450544797690183	LOC133666646, LOC108003723, LOC107995483	104	6	6622	31.836538461538463	0.3233396409600158	0.09747789053474766	0.09575261813590258
GOTERM_BP_DIRECT	GO:0003341~cilium movement	4	1.509433962264151	0.006555322932080477	LOC133666646, LOC108003723, LOC107995483, LOC107994083	104	25	6622	10.187692307692307	0.5244056942337858	0.14815029826501877	0.14552816909218658
GOTERM_BP_DIRECT	GO:0050909~sensory perception of taste	3	1.1320754716981132	0.02494756713955109	LOC108000611, LOC108000543, LOC107996226	104	16	6622	11.938701923076923	0.9424347177395442	0.45185685054785435	0.44385938416647647
GOTERM_BP_DIRECT	GO:0050804~modulation of chemical synaptic transmission	3	1.1320754716981132	0.027991132334822838	LOC108002045, LOC108001511, LOC107993311	104	17	6622	11.236425339366516	0.9595670290391599	0.45185685054785435	0.44385938416647647
GOTERM_BP_DIRECT	GO:0009190~cyclic nucleotide biosynthetic process	2	0.7547169811320755	0.045947432937215545	LOC107996493, LOC133665614	104	3	6622	42.44871794871795	0.9950833374684708	0.576895546878373	0.5666850062256584
GOTERM_BP_DIRECT	GO:0007340~acrosome reaction	2	0.7547169811320755	0.045947432937215545	LOC107995697, LOC107992447	104	3	6622	42.44871794871795	0.9950833374684708	0.576895546878373	0.5666850062256584
