# Supplementary material for: Accurate Identification of Native Asian Honey Bee Populations in Jilong (Xizang, China) by Population Genomics and Deep Learning
Source: Insects. 2025 Jul 31;16(8):788. doi: 10.3390/insects16080788 (PMC12386197; doi:10.3390/insects16080788)
Supplement: Supplementary file 1 [file insects-16-00788-s001.zip › Table_S3_CC.xlsx]

## Sheet: Sheet1
Category	Term	Count	%	PValue	Genes	List Total	Pop Hits	Pop Total	Fold Enrichment	Bonferroni	Benjamini	FDR
GOTERM_CC_DIRECT	GO:0005576~extracellular region	9	3.3962264150943398	0.015853219579626786	LOC107993391, LOC107994792, LOC107995620, LOC107994024, LOC108000498, LOC107997549, LOC107992886, LOC133666662, LOC107996073	124	190	7196	2.748896434634975	0.610477376398986	0.5316587018587421	0.5316587018587421
GOTERM_CC_DIRECT	GO:0005930~axoneme	4	1.509433962264151	0.023089850279492095	LOC133666646, LOC108003723, LOC107995483, LOC107994083	124	36	7196	6.448028673835126	0.7479871504749678	0.5316587018587421	0.5316587018587421
GOTERM_CC_DIRECT	GO:0005886~plasma membrane	22	8.30188679245283	0.040558398208767894	LOC108000671, LOC108002865, LOC107992481, LOC108002045, LOC114577696, LOC107998920, LOC107996973, LOC107997677, LOC107996632, LOC107999721, LOC108000872, LOC108002664, LOC107992651, LOC107995118, LOC107992675, LOC107992664, LOC107992676, LOC107995945, LOC107996649, LOC107992669, LOC133666003, LOC133667143	124	828	7196	1.5419199002649215	0.9130851073622862	0.5316587018587421	0.5316587018587421
GOTERM_CC_DIRECT	GO:0016020~membrane	31	11.69811320754717	0.042456228617068256	LOC108002863, LOC107994175, LOC108002865, LOC108001633, LOC107995620, LOC108000543, LOC107997125, LOC107995327, LOC107992896, LOC107996419, LOC107997847, LOC108002659, LOC108002758, LOC107999037, LOC107998462, LOC108000671, LOC108002078, LOC108000611, LOC107998589, LOC107994660, LOC107997875, LOC107994861, LOC107995697, LOC107996226, LOC107995415, LOC108003683, LOC107994922, LOC107992447, LOC1080…	124	1290	7196	1.3945736434108527	0.9226679537402183	0.5316587018587421	0.5316587018587421
GOTERM_CC_DIRECT	GO:0043025~neuronal cell body	3	1.1320754716981132	0.045055822191418814	LOC107998421, LOC108000611, LOC108000543	124	20	7196	8.70483870967742	0.9341279577929069	0.5316587018587421	0.5316587018587421
GOTERM_CC_DIRECT	GO:0030425~dendrite	3	1.1320754716981132	0.06734369700287265	LOC107998421, LOC108000611, LOC108000543	124	25	7196	6.9638709677419355	0.9836478016817293	0.6622130205282478	0.6622130205282478
GOTERM_CC_DIRECT	GO:0031012~extracellular matrix	4	1.509433962264151	0.0795043033911789	LOC108002266, LOC108000498, LOC133666087, LOC107994920	124	59	7196	3.9343903772553306	0.9924615165362192	0.670107700011365	0.670107700011365
