# Supplementary material for: Accurate Identification of Native Asian Honey Bee Populations in Jilong (Xizang, China) by Population Genomics and Deep Learning
Source: Insects. 2025 Jul 31;16(8):788. doi: 10.3390/insects16080788 (PMC12386197; doi:10.3390/insects16080788)
Supplement: Supplementary file 1 [file insects-16-00788-s001.zip › Table_S4_MF.xlsx]

## Sheet: Sheet1
Category	Term	Count	%	PValue	Genes	List Total	Pop Hits	Pop Total	Fold Enrichment	Bonferroni	Benjamini	FDR
GOTERM_MF_DIRECT	GO:0004252~serine-type endopeptidase activity	8	3.018867924528302	3.8541703533860177E-4	LOC108001562, LOC107998188, LOC107995620, LOC107995697, LOC108002664, LOC107999804, LOC107995414, LOC107992447	129	75	7073	5.848475452196382	0.04557331692982414	0.04663546127597081	0.04663546127597081
GOTERM_MF_DIRECT	GO:0004984~olfactory receptor activity	10	3.7735849056603774	0.0015936239616481719	LOC107996973, LOC107996632, LOC107992651, LOC107992664, LOC107992675, LOC107992676, LOC133666003, LOC133667143, LOC107992669, LOC107996649	129	151	7073	3.6310898916782177	0.17550344134779872	0.09524074381314288	0.09524074381314288
GOTERM_MF_DIRECT	GO:0008061~chitin binding	6	2.2641509433962264	0.002361340755697757	LOC107993391, LOC107994792, LOC107995620, LOC107997549, LOC107992886, LOC133666662	129	52	7073	6.326475849731664	0.24878253899765357	0.09524074381314288	0.09524074381314288
GOTERM_MF_DIRECT	GO:0005549~odorant binding	10	3.7735849056603774	0.0037131900336029883	LOC107996973, LOC107996632, LOC107992651, LOC107992664, LOC107992675, LOC107992676, LOC133666003, LOC133667143, LOC107992669, LOC107996649	129	171	7073	3.206401015458543	0.36245615348575755	0.1123239985164904	0.1123239985164904
GOTERM_MF_DIRECT	GO:0004016~adenylate cyclase activity	3	1.1320754716981132	0.02925238400153515	LOC107996493, LOC133665614, LOC107999480	129	15	7073	10.965891472868217	0.9724661937515557	0.5899230773642922	0.5899230773642922
GOTERM_MF_DIRECT	GO:0016747~acyltransferase activity, transferring groups other than amino-acyl groups	3	1.1320754716981132	0.02925238400153515	LOC107997875, LOC107994685, LOC107997125	129	15	7073	10.965891472868217	0.9724661937515557	0.5899230773642922	0.5899230773642922
GOTERM_MF_DIRECT	GO:0038023~signaling receptor activity	3	1.1320754716981132	0.059304707491220396	LOC108002045, LOC108001511, LOC107993311	129	22	7073	7.476744186046512	0.9993871905480205	1	1
